# Supplementary material for: Low‐coverage reduced representation sequencing reveals subtle within‐island genetic structure in Aldabra giant tortoises
Source: Ecol Evol. 2022 Mar 18;12(3):e8739. doi: 10.1002/ece3.8739 (PMC8931707; doi:10.1002/ece3.8739)
Supplement: Supplementary file 2 — Table S1 [file ECE3-12-e8739-s003.xlsx]

## Sheet: Suppl. Table 1A
Sample ID	Collection Island	Location of Collection	Group Name	Coordinates	Age class	Sex	Number of reads (main dataset)	% mapped in properly paired reads (main dataset)	Sequencing depth (main dataset)	Number of reads (downsampled dataset)	% mapped in properly paired reads (downsampled dataset)	Sequencing depth (downsampled)
GrdTr_1	GrandTerre	CoastalDuned'Messe	Grande Terre South	-9.423132589321740 46.324331530979200	adult	M	320365	96.92	1.13447	154599	96.95	0.549058
GrdTr_2	GrandTerre	CoastalDuned'Messe	Grande Terre South	-9.474111962731300 46.324331530979200	adults	M	84855	96.23	0.253308	154599	96.23	0.253308
GrdTr_3	GrandTerre	Anse Mais	Grande Terre West	-9.436058923094080 46.212074297987700	adult	M	187520	96.22	0.76516	154599	96.24	0.631253
GrdTr_4	GrandTerre	Anse Mais	Grande Terre West	-9.433907982407710 46.211702496848700	adult	M	608320	96.8	2.00133	154599	96.8	0.509614
GrdTr_5	GrandTerre	Duned'Messe	Grande Terre South	-9.476905459737370 46.315663024655000	adult	Unknown	279638	96.71	0.863	154599	96.7	0.478113
GrdTr_6	GrandTerre	Duned'Messe	Grande Terre South	-9.476905550161880 46.315663024999400	adult	F	194285	96.55	0.606049	154599	96.54	0.482804
GrdTr_7	GrandTerre	Cinq Case	Grande Terre East	-9.425461270085410 46.503234989399900	adult	M	1144890	97.48	4.89605	154599	97.46	0.668215
GrdTr_8	GrandTerre	Cinq Case	Grande Terre East	-9.425461541337740 46.503234990573900	adult	F	1141340	97.37	4.93426	154599	97.42	0.673552
GrdTr_9	GrandTerre	Cinq Case	Grande Terre East	-9.425461993424980 46.503234992530500	adult	F	351081	96.84	1.12738	154599	96.84	0.497736
GrdTr_10	GrandTerre	Cinq Case	Grande Terre East	-9.425461812590090 46.503234991747900	adult	F	1123665	97.4	4.68718	154599	97.4	0.651742
GrdTr_11	GrandTerre	Cinq Case	Grande Terre East	-9.425461450920300 46.503234990182600	adult	Unknown	1263857	97.5	6.0992	154599	97.53	0.753409
Mlbr_1	Malabar	Malabar	Malabar East Inland	-9.368230923739540 46.383990044670100	adult	Unknown	631813	96.84	2.09902	154599	96.84	0.514792
Mlbr_2	Malabar	Malabar	Malabar East Inland	NA NA	adult	Unknown	225337	96.7	0.706158	154599	96.7	0.485183
Mlbr_3	Malabar	Malabar	Malabar East Inland	NA NA	adult	F	62243	96.39	0.185245	154599	96.39	0.185245
Mlbr_4	Malabar	Malabar	Malabar East Inland	NA NA	adult	Unknown	247586	96.6	0.780468	154599	96.61	0.487817
Mlbr_5	Malabar	Malabar	Malabar East Inland	NA NA	adult	M	325074	96.72	1.06521	154599	96.71	0.506256
Mlbr_6	Malabar	Middle Camp	Malabar Middle Camp	NA NA	adult	Unknown	882367	97.62	3.86923	154599	97.62	0.682238
Mlbr_7	Malabar	Middle Camp	Malabar Middle Camp	NA NA	adult	M	451396	97.65	1.98716	154599	97.67	0.681901
Mlbr_8	Malabar	Middle Camp	Malabar Middle Camp	NA NA	adult	Unknown	1252241	97.43	5.33782	154599	97.39	0.665234
Mlbr_9	Malabar	Middle Camp	Malabar Middle Camp	NA NA	adult	M	924391	97.47	3.94635	154599	97.5	0.666154
Mlbr_10	Malabar	Middle Camp	Malabar Middle Camp	NA NA	adult	M	1172877	97.4	5.01904	154599	97.35	0.667437
Mlbr_11	Malabar	Middle Camp	Malabar Middle Camp	NA NA	adult	F	637341	97.53	2.77357	154599	97.53	0.67645
Picard_1	Picard	PICAVAR	Picard	-9.379096669662960 46.212267479543400	adult	F	936324	96.98	3.2965	154599	96.97	0.546844
Picard_2	Picard	Backpath	Picard	-9.400240586778800 46.206558474374700	adult	M	154599	96.82	0.469023	154599	96.82	0.469023
Picard_3	Picard	N. Picard	Picard	-9.373295505473310 46.221507730391600	adult	F	313374	96.73	0.998366	154599	96.77	0.493123
Picard_4	Picard	PICSTCST	Picard	-9.388964234120650 46.203833154628200	adult	M	356209	97.05	1.29493	154599	97.05	0.563195
Picard_5	Picard	Coastal	Picard	-9.387296901003990 46.204838165409300	adult	F	467165	96.69	1.5088	154599	96.71	0.499765
Picard_6	Picard	B. Cabris	Picard	-9.397128345607280 46.206984795095100	adult	M	314129	96.98	1.12365	154599	96.98	0.554338
Picard_7	Picard	Before AV	Picard	-9.384277829219050 46.207113323166800	adult	F	304602	96.73	0.965572	154599	96.75	0.490444
Picard_8	Picard	Inland	Picard	-9.384107064988330 46.209452949613200	adult	M	306768	97.19	1.16419	154599	97.22	0.58815
Picard_9	Picard	Grand Poche	Picard	-9.394151457111530 46.241992610203300	adult	M	581072	96.93	1.94251	154599	96.93	0.517371
Picard_10	Picard	Settlement	Picard	-9.401209200580260 46.206261320151600	adult	M	751797	97.26	3.209	154599	97.26	0.665612
Picard_11	Picard	Anse Var	Picard	-9.377267906482820 46.218143413859800	adult	F	961512	97.41	4.15568	154599	97.42	0.673163

## Sheet: Suppl. Table 1B
S	Individual_2	Coefficient of Kinship
GrdTr_1	Mlbr_1	0.030937
GrdTr_1	Picard_8	0.024651
GrdTr_1	GrdTr_9	0.017794
GrdTr_1	Picard_9	0.016656
GrdTr_1	Mlbr_11	0.01505
GrdTr_1	Picard_7	0.013468
GrdTr_1	GrdTr_2	0.010594
GrdTr_1	Picard_1	0.007574
GrdTr_1	Picard_11	0.004922
GrdTr_1	Mlbr_7	0.002073
GrdTr_1	GrdTr_6	0.000156
GrdTr_1	Picard_6	9.1e-05
GrdTr_1	GrdTr_7	0.000108
GrdTr_1	Mlbr_5	4.7e-05
GrdTr_1	Mlbr_2	1.2e-05
GrdTr_1	GrdTr_5	1.1e-05
GrdTr_1	GrdTr_10	8e-06
GrdTr_1	Picard_4	9e-06
GrdTr_1	GrdTr_4	6e-06
GrdTr_1	Mlbr_4	7e-06
GrdTr_1	Picard_3	6e-06
GrdTr_1	Mlbr_3	6e-06
GrdTr_1	Picard_10	5e-06
GrdTr_1	Mlbr_6	4e-06
GrdTr_1	Mlbr_9	3e-06
GrdTr_1	Picard_5	3e-06
GrdTr_1	Mlbr_10	3e-06
GrdTr_1	GrdTr_8	1e-06
GrdTr_1	GrdTr_11	1e-06
GrdTr_1	Picard_2	1e-06
GrdTr_1	Mlbr_8	0
GrdTr_1	GrdTr_3	0
GrdTr_10	Picard_11	0.016414
GrdTr_10	Mlbr_6	0.014786
GrdTr_10	Mlbr_10	0.013171
GrdTr_10	GrdTr_11	0.012411
GrdTr_10	Mlbr_9	0.009896
GrdTr_10	Picard_10	0.008477
GrdTr_10	Mlbr_8	0.006963
GrdTr_10	Picard_1	0.003658
GrdTr_10	Picard_5	0.002504
GrdTr_10	Picard_4	0.00129
GrdTr_10	Mlbr_5	0.000246
GrdTr_10	Mlbr_3	0.000118
GrdTr_10	Mlbr_2	3.5e-05
GrdTr_10	Mlbr_4	3.2e-05
GrdTr_10	Mlbr_7	1.2e-05
GrdTr_10	Mlbr_11	8e-06
GrdTr_10	Picard_7	5e-06
GrdTr_10	Picard_8	4e-06
GrdTr_10	Picard_6	3e-06
GrdTr_10	Mlbr_1	2e-06
GrdTr_10	Picard_3	1e-06
GrdTr_10	Picard_9	0
GrdTr_10	Picard_2	0
GrdTr_11	Mlbr_6	0.040787
GrdTr_11	Mlbr_9	0.030964
GrdTr_11	Mlbr_10	0.019303
GrdTr_11	Picard_11	0.014576
GrdTr_11	Mlbr_8	0.007674
GrdTr_11	Mlbr_11	0.00663
GrdTr_11	Picard_3	0.002867
GrdTr_11	Picard_10	0.000127
GrdTr_11	Mlbr_7	5e-06
GrdTr_11	Mlbr_5	4e-06
GrdTr_11	Picard_5	3e-06
GrdTr_11	Picard_6	3e-06
GrdTr_11	Picard_8	3e-06
GrdTr_11	Picard_9	1e-06
GrdTr_11	Mlbr_4	1e-06
GrdTr_11	Mlbr_1	1e-06
GrdTr_11	Mlbr_3	0
GrdTr_11	Picard_1	1e-06
GrdTr_11	Picard_4	1e-06
GrdTr_11	Picard_7	1e-06
GrdTr_11	Mlbr_2	0
GrdTr_11	Picard_2	0
GrdTr_2	Mlbr_5	0.041024
GrdTr_2	Mlbr_3	0.061797
GrdTr_2	Picard_7	0.034302
GrdTr_2	Picard_2	0.030253
GrdTr_2	Picard_6	0.031054
GrdTr_2	Mlbr_1	0.026698
GrdTr_2	Picard_8	0.035009
GrdTr_2	GrdTr_5	0.020367
GrdTr_2	GrdTr_6	0.017632
GrdTr_2	GrdTr_9	0.022717
GrdTr_2	GrdTr_4	0.014026
GrdTr_2	Mlbr_2	0.013022
GrdTr_2	Picard_5	0.01105
GrdTr_2	Picard_3	0.011807
GrdTr_2	Mlbr_4	0.007724
GrdTr_2	Picard_1	0.005411
GrdTr_2	Picard_10	2e-05
GrdTr_2	Picard_4	1.5e-05
GrdTr_2	Picard_9	1.3e-05
GrdTr_2	Mlbr_7	5e-06
GrdTr_2	GrdTr_3	4e-06
GrdTr_2	Mlbr_11	3e-06
GrdTr_2	Mlbr_6	2e-06
GrdTr_2	GrdTr_11	1e-06
GrdTr_2	GrdTr_7	0
GrdTr_2	GrdTr_8	0
GrdTr_2	GrdTr_10	0
GrdTr_2	Mlbr_8	0
GrdTr_2	Mlbr_9	0
GrdTr_2	Mlbr_10	0
GrdTr_2	Picard_11	0
GrdTr_3	GrdTr_7	0.058519
GrdTr_3	Picard_2	0.058106
GrdTr_3	GrdTr_8	0.028132
GrdTr_3	GrdTr_11	0.026734
GrdTr_3	Picard_3	0.024559
GrdTr_3	Mlbr_2	0.029944
GrdTr_3	Mlbr_7	0.012065
GrdTr_3	GrdTr_10	0.009244
GrdTr_3	Mlbr_3	0.013897
GrdTr_3	Mlbr_9	0.008426
GrdTr_3	Mlbr_6	0.006512
GrdTr_3	Mlbr_11	0.002342
GrdTr_3	Mlbr_4	0.002437
GrdTr_3	GrdTr_9	0.000371
GrdTr_3	Picard_10	6.4e-05
GrdTr_3	GrdTr_5	2e-06
GrdTr_3	Mlbr_10	2e-06
GrdTr_3	Picard_6	2e-06
GrdTr_3	GrdTr_6	1e-06
GrdTr_3	Picard_7	0
GrdTr_3	GrdTr_4	0
GrdTr_3	Mlbr_1	0
GrdTr_3	Mlbr_5	0
GrdTr_3	Mlbr_8	0
GrdTr_3	Picard_1	0
GrdTr_3	Picard_4	0
GrdTr_3	Picard_5	0
GrdTr_3	Picard_8	0
GrdTr_3	Picard_9	0
GrdTr_3	Picard_11	0
GrdTr_4	Mlbr_4	0.036783
GrdTr_4	Picard_5	0.03663
GrdTr_4	Mlbr_5	0.029192
GrdTr_4	Picard_9	0.028465
GrdTr_4	GrdTr_6	0.023416
GrdTr_4	Mlbr_3	0.020374
GrdTr_4	GrdTr_9	0.016893
GrdTr_4	Mlbr_2	0.014773
GrdTr_4	GrdTr_5	0.008158
GrdTr_4	Picard_6	0.007409
GrdTr_4	Picard_3	0.005867
GrdTr_4	Picard_1	0.002406
GrdTr_4	GrdTr_11	0.000188
GrdTr_4	Picard_7	0.00017
GrdTr_4	Picard_2	6.7e-05
GrdTr_4	Mlbr_1	2.1e-05
GrdTr_4	Picard_8	1.3e-05
GrdTr_4	Picard_4	6e-06
GrdTr_4	GrdTr_8	5e-06
GrdTr_4	Picard_11	2e-06
GrdTr_4	GrdTr_7	2e-06
GrdTr_4	Mlbr_6	2e-06
GrdTr_4	Mlbr_10	2e-06
GrdTr_4	Mlbr_11	2e-06
GrdTr_4	Mlbr_9	2e-06
GrdTr_4	Picard_10	1e-06
GrdTr_4	GrdTr_10	1e-06
GrdTr_4	Mlbr_8	0
GrdTr_4	Mlbr_7	0
GrdTr_5	Picard_7	0.048964
GrdTr_5	Picard_1	0.027791
GrdTr_5	Picard_5	0.025155
GrdTr_5	GrdTr_6	0.023435
GrdTr_5	GrdTr_9	0.023232
GrdTr_5	Picard_2	0.027587
GrdTr_5	Mlbr_7	0.013708
GrdTr_5	Mlbr_4	0.013137
GrdTr_5	Picard_6	0.012886
GrdTr_5	Picard_3	0.012842
GrdTr_5	Mlbr_1	0.01049
GrdTr_5	Mlbr_8	0.008355
GrdTr_5	Mlbr_2	0.012193
GrdTr_5	Picard_8	0.001114
GrdTr_5	Mlbr_5	1.6e-05
GrdTr_5	Mlbr_3	1.5e-05
GrdTr_5	Mlbr_11	7e-06
GrdTr_5	Picard_9	8e-06
GrdTr_5	GrdTr_10	5e-06
GrdTr_5	Picard_4	3e-06
GrdTr_5	GrdTr_8	3e-06
GrdTr_5	Picard_11	4e-06
GrdTr_5	Picard_10	2e-06
GrdTr_5	Mlbr_10	1e-06
GrdTr_5	GrdTr_7	1e-06
GrdTr_5	GrdTr_11	1e-06
GrdTr_5	Mlbr_6	1e-06
GrdTr_5	Mlbr_9	1e-06
GrdTr_6	GrdTr_9	0.039531
GrdTr_6	Mlbr_5	0.025838
GrdTr_6	Picard_4	0.018543
GrdTr_6	Picard_1	0.017349
GrdTr_6	Mlbr_2	0.011645
GrdTr_6	Picard_6	0.011277
GrdTr_6	Mlbr_3	0.014067
GrdTr_6	Picard_2	0.013911
GrdTr_6	Picard_7	0.002496
GrdTr_6	Picard_5	0.002187
GrdTr_6	Picard_9	0.000433
GrdTr_6	Mlbr_1	0.000227
GrdTr_6	Mlbr_4	0.000159
GrdTr_6	Picard_8	3.4e-05
GrdTr_6	Picard_3	8e-06
GrdTr_6	GrdTr_11	6e-06
GrdTr_6	Mlbr_11	9e-06
GrdTr_6	GrdTr_10	3e-06
GrdTr_6	Mlbr_6	3e-06
GrdTr_6	Mlbr_7	2e-06
GrdTr_6	Mlbr_10	2e-06
GrdTr_6	Mlbr_9	0
GrdTr_6	GrdTr_7	0
GrdTr_6	GrdTr_8	0
GrdTr_6	Mlbr_8	0
GrdTr_6	Picard_10	0
GrdTr_6	Picard_11	0
GrdTr_7	GrdTr_8	0.079797
GrdTr_7	Mlbr_9	0.046249
GrdTr_7	Mlbr_6	0.031466
GrdTr_7	Picard_3	0.030905
GrdTr_7	GrdTr_11	0.02427
GrdTr_7	GrdTr_10	0.023013
GrdTr_7	Mlbr_7	0.019777
GrdTr_7	Mlbr_10	0.005432
GrdTr_7	Picard_11	0.004846
GrdTr_7	Picard_10	0.000148
GrdTr_7	Picard_6	3.4e-05
GrdTr_7	Picard_8	2.2e-05
GrdTr_7	Mlbr_8	1.1e-05
GrdTr_7	Mlbr_11	8e-06
GrdTr_7	Mlbr_3	6e-06
GrdTr_7	GrdTr_9	3e-06
GrdTr_7	Picard_9	2e-06
GrdTr_7	Mlbr_5	2e-06
GrdTr_7	Picard_7	2e-06
GrdTr_7	Mlbr_1	2e-06
GrdTr_7	Picard_4	2e-06
GrdTr_7	Picard_5	2e-06
GrdTr_7	Mlbr_4	1e-06
GrdTr_7	Picard_1	0
GrdTr_7	Picard_2	1e-06
GrdTr_7	Mlbr_2	0
GrdTr_8	Mlbr_9	0.070233
GrdTr_8	Mlbr_6	0.046214
GrdTr_8	GrdTr_11	0.044095
GrdTr_8	Picard_3	0.018869
GrdTr_8	GrdTr_10	0.016997
GrdTr_8	Mlbr_10	0.013891
GrdTr_8	Picard_10	0.012222
GrdTr_8	Mlbr_7	0.011819
GrdTr_8	Picard_11	0.005239
GrdTr_8	Mlbr_11	0.004423
GrdTr_8	Picard_2	0.000948
GrdTr_8	Mlbr_2	1.1e-05
GrdTr_8	Picard_5	7e-06
GrdTr_8	GrdTr_9	2e-06
GrdTr_8	Picard_1	3e-06
GrdTr_8	Mlbr_4	2e-06
GrdTr_8	Picard_4	2e-06
GrdTr_8	Picard_7	2e-06
GrdTr_8	Picard_9	1e-06
GrdTr_8	Mlbr_1	1e-06
GrdTr_8	Mlbr_3	1e-06
GrdTr_8	Mlbr_8	0
GrdTr_8	Picard_6	1e-06
GrdTr_8	Picard_8	1e-06
GrdTr_8	Mlbr_5	0
GrdTr_9	Mlbr_2	0.020978
GrdTr_9	Picard_5	0.016849
GrdTr_9	Picard_8	0.01621
GrdTr_9	Mlbr_5	0.007221
GrdTr_9	Picard_7	0.006334
GrdTr_9	Mlbr_4	0.006079
GrdTr_9	Mlbr_1	0.004081
GrdTr_9	Picard_2	0.007028
GrdTr_9	Mlbr_3	0.003825
GrdTr_9	Picard_1	0.000916
GrdTr_9	Picard_4	1.8e-05
GrdTr_9	Picard_3	1e-05
GrdTr_9	Picard_9	8e-06
GrdTr_9	Mlbr_9	6e-06
GrdTr_9	Picard_6	5e-06
GrdTr_9	GrdTr_11	3e-06
GrdTr_9	GrdTr_10	3e-06
GrdTr_9	Mlbr_11	6e-06
GrdTr_9	Picard_11	4e-06
GrdTr_9	Mlbr_10	2e-06
GrdTr_9	Picard_10	1e-06
GrdTr_9	Mlbr_6	2e-06
GrdTr_9	Mlbr_7	1e-06
GrdTr_9	Mlbr_8	0
Mlbr_1	Picard_6	0.036115
Mlbr_1	Picard_8	0.016179
Mlbr_1	Picard_7	0.014539
Mlbr_1	Mlbr_11	0.014072
Mlbr_1	Mlbr_2	0.013623
Mlbr_1	Picard_2	0.013037
Mlbr_1	Picard_1	0.003153
Mlbr_1	Mlbr_3	0.002654
Mlbr_1	Picard_4	0.001914
Mlbr_1	Picard_10	0.000208
Mlbr_1	Picard_3	2.5e-05
Mlbr_1	Mlbr_4	2.4e-05
Mlbr_1	Picard_9	1.7e-05
Mlbr_1	Mlbr_5	1.4e-05
Mlbr_1	Mlbr_7	6e-06
Mlbr_1	Mlbr_10	4e-06
Mlbr_1	Picard_11	2e-06
Mlbr_1	Mlbr_9	2e-06
Mlbr_1	Mlbr_6	2e-06
Mlbr_1	Mlbr_8	1e-06
Mlbr_1	Picard_5	1e-06
Mlbr_10	Picard_11	0.04264
Mlbr_10	Picard_10	0.031082
Mlbr_10	Mlbr_11	0.025639
Mlbr_10	Picard_4	0.020775
Mlbr_10	Picard_9	0.015409
Mlbr_10	Picard_8	0.005479
Mlbr_10	Picard_1	5e-06
Mlbr_10	Picard_5	3e-06
Mlbr_10	Picard_6	3e-06
Mlbr_10	Picard_7	3e-06
Mlbr_10	Picard_2	0
Mlbr_10	Picard_3	0
Mlbr_11	Picard_8	0.02978
Mlbr_11	Picard_11	0.029101
Mlbr_11	Picard_10	0.02792
Mlbr_11	Picard_1	0.012254
Mlbr_11	Picard_7	6.1e-05
Mlbr_11	Picard_6	4.2e-05
Mlbr_11	Picard_4	9e-06
Mlbr_11	Picard_9	3e-06
Mlbr_11	Picard_3	1e-06
Mlbr_11	Picard_5	1e-06
Mlbr_11	Picard_2	0
Mlbr_2	Picard_3	0.024588
Mlbr_2	Picard_6	0.019004
Mlbr_2	Picard_1	0.015651
Mlbr_2	Picard_2	0.013106
Mlbr_2	Picard_5	0.004958
Mlbr_2	Mlbr_3	0.004531
Mlbr_2	Picard_7	0.000104
Mlbr_2	Mlbr_9	0.0001
Mlbr_2	Mlbr_4	1.3e-05
Mlbr_2	Mlbr_5	1.2e-05
Mlbr_2	Picard_8	2e-06
Mlbr_2	Mlbr_6	2e-06
Mlbr_2	Mlbr_7	0
Mlbr_2	Mlbr_8	0
Mlbr_2	Mlbr_10	0
Mlbr_2	Mlbr_11	0
Mlbr_2	Picard_4	0
Mlbr_2	Picard_9	0
Mlbr_2	Picard_10	0
Mlbr_2	Picard_11	0
Mlbr_3	Mlbr_4	0.053995
Mlbr_3	Picard_3	0.015407
Mlbr_3	Picard_9	0.019899
Mlbr_3	Picard_8	0.009891
Mlbr_3	Mlbr_5	0.003923
Mlbr_3	Picard_7	0.003409
Mlbr_3	Picard_6	0.002883
Mlbr_3	Picard_5	5.2e-05
Mlbr_3	Picard_4	1.3e-05
Mlbr_3	Mlbr_9	6e-06
Mlbr_3	Picard_11	5e-06
Mlbr_3	Picard_1	5e-06
Mlbr_3	Mlbr_10	4e-06
Mlbr_3	Mlbr_8	3e-06
Mlbr_3	Mlbr_11	3e-06
Mlbr_3	Mlbr_6	1e-06
Mlbr_3	Mlbr_7	2e-06
Mlbr_3	Picard_10	1e-06
Mlbr_3	Picard_2	0
Mlbr_4	Picard_5	0.026166
Mlbr_4	Picard_7	0.024183
Mlbr_4	Picard_2	0.018124
Mlbr_4	Picard_9	0.016445
Mlbr_4	Mlbr_5	0.013764
Mlbr_4	Picard_3	0.00647
Mlbr_4	Picard_1	0.002804
Mlbr_4	Picard_4	0.000207
Mlbr_4	Mlbr_10	9e-06
Mlbr_4	Picard_11	4e-06
Mlbr_4	Mlbr_11	4e-06
Mlbr_4	Picard_8	4e-06
Mlbr_4	Mlbr_6	2e-06
Mlbr_4	Picard_6	2e-06
Mlbr_4	Mlbr_9	2e-06
Mlbr_4	Mlbr_8	1e-06
Mlbr_4	Picard_10	1e-06
Mlbr_4	Mlbr_7	1e-06
Mlbr_5	Picard_5	0.027738
Mlbr_5	Picard_7	0.01578
Mlbr_5	Picard_4	0.007877
Mlbr_5	Picard_9	0.007466
Mlbr_5	Picard_3	0.005739
Mlbr_5	Picard_2	0.002307
Mlbr_5	Picard_8	0.000919
Mlbr_5	Picard_1	4.3e-05
Mlbr_5	Picard_11	1.2e-05
Mlbr_5	Picard_10	1.1e-05
Mlbr_5	Mlbr_9	4e-06
Mlbr_5	Mlbr_8	4e-06
Mlbr_5	Mlbr_6	4e-06
Mlbr_5	Mlbr_7	3e-06
Mlbr_5	Picard_6	2e-06
Mlbr_5	Mlbr_11	2e-06
Mlbr_5	Mlbr_10	0
Mlbr_6	Mlbr_9	0.057805
Mlbr_6	Picard_11	0.043068
Mlbr_6	Mlbr_7	0.019377
Mlbr_6	Mlbr_8	0.01706
Mlbr_6	Mlbr_10	0.008149
Mlbr_6	Picard_10	0.006619
Mlbr_6	Picard_2	0.006874
Mlbr_6	Mlbr_11	3.5e-05
Mlbr_6	Picard_5	5e-06
Mlbr_6	Picard_3	3e-06
Mlbr_6	Picard_6	6e-06
Mlbr_6	Picard_9	2e-06
Mlbr_6	Picard_7	2e-06
Mlbr_6	Picard_4	2e-06
Mlbr_6	Picard_1	1e-06
Mlbr_6	Picard_8	1e-06
Mlbr_7	Picard_7	0.168369
Mlbr_7	Mlbr_8	0.05295
Mlbr_7	Mlbr_11	0.044346
Mlbr_7	Picard_10	0.018612
Mlbr_7	Picard_11	0.010461
Mlbr_7	Mlbr_10	0.008821
Mlbr_7	Mlbr_9	0.00686
Mlbr_7	Picard_4	8e-06
Mlbr_7	Picard_6	3e-06
Mlbr_7	Picard_8	3e-06
Mlbr_7	Picard_2	2e-06
Mlbr_7	Picard_3	2e-06
Mlbr_7	Picard_5	2e-06
Mlbr_7	Picard_9	2e-06
Mlbr_7	Picard_1	1e-06
Mlbr_8	Picard_10	0.04631
Mlbr_8	Mlbr_11	0.042548
Mlbr_8	Picard_11	0.038737
Mlbr_8	Mlbr_10	0.024906
Mlbr_8	Picard_1	0.010398
Mlbr_8	Picard_6	0.000993
Mlbr_8	Picard_7	0.000656
Mlbr_8	Picard_8	0.000135
Mlbr_8	Picard_4	1.2e-05
Mlbr_8	Mlbr_9	1.1e-05
Mlbr_8	Picard_9	8e-06
Mlbr_8	Picard_3	3e-06
Mlbr_8	Picard_2	0
Mlbr_8	Picard_5	0
Mlbr_9	Mlbr_10	0.02816
Mlbr_9	Picard_10	0.01565
Mlbr_9	Picard_3	0.005762
Mlbr_9	Picard_11	0.004369
Mlbr_9	Mlbr_11	0.002999
Mlbr_9	Picard_8	1.3e-05
Mlbr_9	Picard_5	6e-06
Mlbr_9	Picard_1	4e-06
Mlbr_9	Picard_6	3e-06
Mlbr_9	Picard_4	2e-06
Mlbr_9	Picard_7	3e-06
Mlbr_9	Picard_9	2e-06
Mlbr_9	Picard_2	0
Picard_1	Picard_8	0.025044
Picard_1	Picard_7	0.018136
Picard_1	Picard_6	0.009167
Picard_1	Picard_5	0.007069
Picard_1	Picard_4	0.003635
Picard_1	Picard_9	0.002367
Picard_1	Picard_10	0.000748
Picard_1	Picard_3	4e-06
Picard_1	Picard_11	2e-06
Picard_1	Picard_2	0
Picard_10	Picard_11	0.019125
Picard_2	Picard_3	0.021966
Picard_2	Picard_9	0.009577
Picard_2	Picard_4	0.00809
Picard_2	Picard_5	0.004354
Picard_2	Picard_8	0.002729
Picard_2	Picard_7	0.002453
Picard_2	Picard_6	1.8e-05
Picard_2	Picard_10	0
Picard_2	Picard_11	0
Picard_3	Picard_9	0.011803
Picard_3	Picard_5	0.010971
Picard_3	Picard_4	0.008625
Picard_3	Picard_6	6e-05
Picard_3	Picard_8	7e-06
Picard_3	Picard_10	3e-06
Picard_3	Picard_7	2e-06
Picard_3	Picard_11	3e-06
Picard_4	Picard_9	0.027716
Picard_4	Picard_11	0.020016
Picard_4	Picard_10	0.008285
Picard_4	Picard_7	0.000145
Picard_4	Picard_6	7e-06
Picard_4	Picard_8	7e-06
Picard_4	Picard_5	4e-06
Picard_5	Picard_7	0.025832
Picard_5	Picard_9	0.011905
Picard_5	Picard_8	2.8e-05
Picard_5	Picard_6	5e-06
Picard_5	Picard_10	4e-06
Picard_5	Picard_11	2e-06
Picard_6	Picard_9	0.023092
Picard_6	Picard_8	0.014875
Picard_6	Picard_7	0.001794
Picard_6	Picard_10	6.6e-05
Picard_6	Picard_11	2e-06
Picard_7	Picard_11	6e-06
Picard_7	Picard_8	4e-06
Picard_7	Picard_9	1e-06
Picard_7	Picard_10	1e-06
Picard_8	Picard_9	0.007497
Picard_8	Picard_11	6.6e-05
Picard_8	Picard_10	2.8e-05
Picard_9	Picard_11	0.003602
Picard_9	Picard_10	8e-06
